# Supplementary material for: Melatonin-Producing Bacillus aerius EH2-5 Enhances Glycine max Plants Salinity Tolerance Through Physiological, Biochemical, and Molecular Modulation
Source: Int J Mol Sci. 2025 Aug 13;26(16):7834. doi: 10.3390/ijms26167834 (PMC12386687; doi:10.3390/ijms26167834)
Supplement: Supplementary file 1 [file ijms-26-07834-s001.zip]

Archive with 1 entries (1 files):
- ijms-3766371-supplementary.pdf
